# Supplementary material for: The effects of different exercise interventions on reducing internet addiction in adolescents or young adults: a systematic review and network meta-analysis
Source: Front Psychiatry. 2025 Nov 26;16:1713076. doi: 10.3389/fpsyt.2025.1713076 (PMC12690190; doi:10.3389/fpsyt.2025.1713076)
Supplement: Supplementary file 1 [file DataSheet1.zip]

Archive with 5 entries (4 files):
- Supplementary Material/
- Supplementary Material/Appendix 1-Search strategy.DOCX
- Supplementary Material/Appendix 2- Closed-loop resul.xlsx
- Supplementary Material/Appendix 3- meta-regression.docx
- Supplementary Material/Appendix 4- Sucra graph.docx
