# Supplementary material for: The effects of different exercise interventions on reducing internet addiction in adolescents or young adults: a systematic review and network meta-analysis
Source: Front Psychiatry. 2025 Nov 26;16:1713076. doi: 10.3389/fpsyt.2025.1713076 (PMC12690190; doi:10.3389/fpsyt.2025.1713076)
Supplement: Supplementary file 1 [file DataSheet1.zip › Supplementary Material/Appendix 2- Closed-loop resul.xlsx]

## Sheet: Sheet1
Side	Direct Coef.	Std. Err.	Indirect Coef.	Std. Err.	Difference Coef.	Std. Err.	P>z	tau
A B *	-2.06	1.628	-1.37	3.648	-0.691	4.003	0.863	1.601
A D *	0.507	1.621	-0.18	3.657	0.687	4.002	0.864	1.601
B D *	2.104	0.899	7.003	4	-4.899	4.101	0.232	1.473
B H	0.4	1.591	-1.133	1.972	1.533	2.534	0.545	1.568
C D *	1.741	1.537	0.764	632.77	0.977	632.771	0.999	1.51
D E *	-3.037	0.643	-1.804	4.296	-1.233	4.344	0.777	1.6
D F *	-1.914	1.533	-0.792	632.575	-1.122	632.577	0.999	1.51
D H *	-2.518	1.159	-2.806	3.714	0.287	3.892	0.941	1.603
D I *	-0.801	0.956	-6.072	2.619	5.271	2.788	0.059	1.322
E G *	3.086	1.553	5.217	632.472	-2.131	632.474	0.997	1.51
E I	0.166	1.464	3.039	1.494	-2.872	2.091	0.17	1.441
